# Supplementary material for: A Sequence-Dependent Combination of Photodynamic Therapy and Carboxyamidotriazole Orotate for Enhanced Treatment of Glioblastoma
Source: Int J Mol Sci. 2026 Jul 7;27(13):6091. doi: 10.3390/ijms27136091 (PMC13361541; doi:10.3390/ijms27136091)
Supplement: Supplementary file 1 [file ijms-27-06091-s001.zip]

Archive with 1 entries (1 files):
- ijms-4325313-supplementary.pdf
